# Supplementary material for: Importance of software version for measurement of arterial stiffness: Arteriograph as an example
Source: PLoS One. 2018 May 21;13(5):e0197019. doi: 10.1371/journal.pone.0197019 (PMC5962065; doi:10.1371/journal.pone.0197019)
Supplement: S1 File — (XLSX) [file pone.0197019.s001.xlsx]

## Sheet: AGI_AGII_PLOS
NR	M=1, F= 2	Length,m	Weight kg	BMI	Age	SBP	DBP	ARG SBP	ARG DBP	ARG HR	SC SBP	SC DBP	SC HR	Sphygmocor SC - AI% Mean	PWV CAR-FEM SphygmoCor SC Mean	TT SphygmoCor Mean	SphygmoCor_Avstånd (halsgrop-navel-fem)-(halsgrop-cca) cm	vers 1.9.9.12 Arteriograph_ AO AI% Mean	vers 1.9.9.12 _Arteriograph PWV Mean	Arteriograph_vers 1.9.9.12_RT Mean	Arteriograph_vers 1.9.9.12 _RT/2	Arteriograph_vers 1.9.9.12_ JUG_SYMF, cm	Arteriograph_vers 3.0.0.1_ AIXAO% Mean	Medel av 2_Arteriograph_vers 3.0.0.1_ PWV	Arteriograph_vers 3.0.0.1_ RT Mean	Arteriograph_vers 3.0.0.1_RT/2
1	1	1.92	83.6	22.678	49	119	82.5	115.5	75.5	55	117	81	56	15	7.4	69.6	51.5	23.25	7.2	161.5	80.75	58	24.55	7.15	162.5	81.25
2	2	1.71	66.5	22.742	49	115.5	74	116	75	53	105	69	56	26.5	6.55	71.75	47	24.705	7.28	142.5	71.25	52	31.6	6.3	165	82.5
3	2	1.73	62.5	20.8828	56	114.5	74.5	117.5	79.5	59	113	70	61	36	8.9	50	44.5	36.905	8.15	132.5	66.25	54	42.45	7.4	145.5	72.75
4	2	1.76	71.3	23.0178	43	107	72	96.5	62.5	56	95	63	57	17	6.7	70.5	47.5	17.72	7.035	153.5	76.75	54	23.6	7.05	153	76.5
5	2	1.72	64.3	21.7347	56	140	81	133.5	85	60	140	82	60	38	7.95	60.95	48.5	44.045	10.675	94	47	51	49.9	6.9	148	74
6	1	1.83	80.7	24.0975	51	112	73	111.5	72.5	63	111	76	63	17.5	8.2	59.1	48.5	20.495	7.34	147	73.5	54	27.65	7.05	154	77
7	2	1.7	74	25.6055	56	120	83	118	82.5	51	115	80	49	29	6.7	72.1	48	35.02	7.445	137	68.5	51	41.4	7.15	143.5	71.75
8	1	1.84	80.8	23.8658	62	138.5	92	132.5	93	48	133	91	50	36.5	9.45	56.55	53.5	47.07	10.315	110	55	56	55.9	7.95	141	70.5
9	2	1.71	90.2	30.8471	62	131.5	85	159.5	102	61	136	85	60	33.5	11.35	44.15	50	44.505	9.52	114	57	53	51.6	7.05	150.5	75.25
10	2	1.775	68	21.583	53	104	69.5	100	65	45	105	70	44	40	6.8	68.5	46.5	33.985	6.93	153	76.5	53	40.1	6.65	159	79.5
11	2	1.61	61.7	23.8031	67	153.5	96	152	91.5	57	150	93	50	55	7.3	57.5	42	45.935	8.005	115	57.5	46	57.9	6.6	139.5	69.75
12	2	1.775	72	22.8526	39	112.5	75	111.5	66.5	63	116	68	65	12	7.35	65.45	48	14.09	7.09	155	77.5	55	18.3	7.95	138.5	69.25
13	2	1.71	75.2	25.7173	54	121.5	87.5	120	77	60	111	77	60	29	8	57.9	46.5	33.61	7.72	142.5	71.25	55	38.9	7.65	143	71.5
14	1	1.45	82.6	39.2866	50	137.5	78.5	154.5	85.5	47	142	92	53	14.5	8.3	56.95	47	24.425	6.26	172.5	86.25	54	26.25	5.8	186.5	93.25
15	2	1.69	72.5	25.3843	65	134	75	142	81	53	124	65	53	40.5	8.3	57.95	58.5	38.61	7.74	137	68.5	53	46	7.3	145	72.5
16	1	1.84	91.3	26.9672	46	126.5	70	128.5	84	63	116	78	64	15	7.25	68	49	18.49	7.31	150.5	75.25	55	20.25	6.85	160	80
17	1	1.885	95.4	26.8488	65	124	86	131.5	92	62	131	89	59	22.5	6.1	85.5	52.5	32.275	7.24	155	77.5	56	36.05	7.05	159	79.5
18	2	1.68	82.7	29.3013	63	140	95	134	88	74	142	93	73	25.5	11.9	39.2	46.5	30.83	8.025	124.5	62.25	50	35.75	9.2	108.5	54.25
19	2	1.66	59.5	21.5924	55	102	69.5	109.5	65	60	102	71	58	26	6.4	66.35	42.5	32.99	6.57	146	73	48	35.35	6.5	148.5	74.25
20	2	1.64	63.3	23.5351	61	124	71.5	118	75	59	125	72	57	32	7.1	55.6	39.5	43.34	8.83	106	53	47	50.3	10.3	92	46
21	2	1.74	60	19.8177	61	107	71	102.5	69.5	54	112	70	55	28	7.25	59.5	43	33.935	6.395	156.5	78.25	50	39.1	6.4	157	78.5
22	2	1.66	51.4	18.6529	57	134.5	82.5	117	78	53	128	80	55	35.5	7.5	59.2	44.5	43.955	8.105	123	61.5	50	50	7.05	142.5	71.25
23	1	1.86	96.6	27.9223	45	97	62.5	95.5	60	45	97	67	46	6.5	5.8	84.3	48.5	16.69	6.59	167	83.5	55	18.8	6.55	168.5	84.25
24	2	1.56	59.2	24.3261	64	141	79	139	86	60	135	77	58	35.5	8.4	50.6	42.5	39.47	12.25	80	40	49	45.4	12.1	81	40.5
25	1	1.775	59.1	18.7582	65	140	81.5	117	74.5	53	134	75	54	31.5	8.85	45.3	40	35.74	7.05	130.5	65.25	46	41.9	6.7	138	69
26	2	1.6	50.4	19.6875	68	134	86	122.5	80	74	137	82	77	37	8.2	48.1	39.5	54.89	10	92	46	46	62.4	9.8	94	47
27	1	1.77	81.7	26.0781	43	115.5	74.5	121.5	76.5	52	121	80	55	14	6.8	76.4	52	12.86	7.425	148.5	74.25	55	15.2	6.4	172	86
28	2	1.765	70.3	22.5666	47	120.5	76.5	116.5	75	43	115	73	42	23	5.5	77.4	42.5	25.42	7.75	132	66	51	26.78	7.985	127.5	63.75
29	2	1.755	69.8	22.6622	55	123.5	74	115	61	47	119	72	48	44	6.9	57.45	39.5	40.95	7.7	125	62.5	48	49	7.05	137	68.5
30	2	1.73	65.9	22.0188	53	104.5	70	109	71	53	109	69	48	25	7.1	61.9	61	29.245	7.98	130.5	65.25	52	33.85	6.95	150.5	75.25
31	2	1.635	67.6	25.2878	56	112	71.5	114.5	72	53	115	70	52	35	6.15	77.6	47.5	37.21	8.715	117	58.5	51	43.85	7.75	132	66
32	2	1.625	62.8	23.7822	67	154	92	158	85	71	150	86	68	40	10.75	42.55	45.5	44.125	9.435	106.5	53.25	50	50.3	8.25	121.5	60.75
33	1	1.76	79.1	25.5359	49	114	75.5	121.5	79.5	50	110	72	49	19.5	6.7	73.3	49	18.055	5.995	173.5	86.75	52	22.05	5.9	176	88
34	2	1.73	68.1	22.7539	48	106.5	68.5	99	63.5	56	98	64	58	15.5	6.75	70.35	47.5	21.75	7.39	143.5	71.75	53	25.85	7.65	139	69.5
35	2	1.59	60.7	24.0101	44	112	76	105	59	54	106	69	53	10.3	6.9	66.5	46	17.47	6.83	152.5	76.25	52	21.25	6.25	166	83
36	2	1.59	64.2	25.3946	65	122	73.5	119	68.5	51	118	69	52	37.5	7.35	58.65	43	37.76	8.595	107.551	53.7755	46	45.5	9.3	99	49.5
37	2	1.64	66.5	24.7249	57	131	87	128	84.5	57	119	81	58	32	6.9	68.9	47.5	38.835	8.805	116	58	51	46.1	7.6	134.5	67.25
38	1	1.795	81.8	25.3878	49	119.5	75.5	114	72	86	116	78	66	12.5	7.75	70.25	54.5	14.845	7.555	148.5	74.25	56	16.95	6.95	161	80.5
39	2	1.675	54.8	19.5322	56	126	75.5	112.5	69.5	41	116	78	40	44.5	6.85	60.6	41.5	49.025	11.28	91	45.5	51	58.65	8	127.5	63.75
40	2	1.63	56.8	21.3783	55	114.5	66.5	101	69.5	55	109	63	58	27.5	6.3	70.3	44.5	29.9	6.655	147.5	73.75	49	34.45	7.25	135	67.5
41	2	1.82	81.4	24.5743	45	123.5	79	136	86.5	49	117	85	48	22	6.05	84.7	51.5	24.56	6.875	151	75.5	52	28.05	7.15	145.5	72.75
42	1	1.735	60.1	19.9653	67	140	83.5	119.5	78	42	136	86	40	40	6.3	68.3	43	41.735	7.235	130	65	47	51.3	6.3	149.5	74.75
43	2	1.57	63.1	25.5994	68	116.5	79.5	141	95.5	69	127	80	68	38.5	8.2	53.9	44	48.96	11.83	83	41.5	49	57.8	11.8	83	41.5
44	2	1.57	69.1	28.0336	54	108.5	73.5	108	75	57	113	75	57	18.5	6.1	72.1	44	28.645	5.985	157.5	78.75	47	31.75	6	156	78
45	2	1.59	51.1	20.2128	68	122	78	110	71	59	127	77	61	38.5	7.55	55.75	42	42.15	10.99	89	44.5	49	48.8	8	123	61.5
46	2	1.73	62.1	20.7491	38	110.5	78.5	110	73.5	48	105	73	45	30	6.9	65.6	45.5	35.1	7.68	140.5	70.25	54	42.4	7	154.5	77.25
47	2	1.63	67.2	25.2926	54	105.5	64.5	102	63	47	105	64	46	35.5	6.8	65.9	45	44.98	8.17	117.5	58.75	48	50.25	7.9	122.5	61.25
48	1	1.725	67	22.5163	37	108.5	72	112.5	73.5	59	108	69	61	14	6.4	75	48	16.095	6.705	152	76	51	20.3	6.05	168	84
49	1	1.72	76.7	25.9262	49	111	71	116.5	72	47	111	71	53	18	6.2	76.75	47.5	22.03	6.825	158.5	79.25	54	25.7	5.75	188	94
50	1	1.835	93.6	27.7974	48	123.5	78	123.5	80.5	56	120	77	57	14.5	6.2	92.1	57.5	17.88	6.45	177	88.5	57	19.3	6.3	181.5	90.75
51	2	1.705	56.3	19.3669	35	107	55	98	49	55	101	56	56	-8	4.5	94.9	42.5	5.265	5.66	183.5	91.75	52	4.95	5.6	185.5	92.75
52	2	1.725	61.8	20.7687	54	113	77	117	76	56	119	77	57	31.5	7.65	63.3	48.5	30.14	7.18	142	71	51	34.2	7.4	139	69.5
53	2	1.675	62.9	22.4192	63	115.5	62.5	116.5	66	53	117	69	93	38.6	7	63.7	44.5	43.93	11.2	88	44	49	51.2	8.3	118	59
54	2	1.71	77.4	26.4697	65	146	78.5	159	91.5	54	155	79	48	40	10.95	47.65	52	44.115	10.06	107.5	53.75	54	50.95	10.85	99.5	49.75
55	1	1.82	78.6	23.729	45	120	80.5	113	77.5	52	121	76	53	19.5	6.1	66	40.3	22.945	6.71	155	77.5	52	25.35	5.95	174	87
56	2	1.67	61.3	21.98	62	126.5	84.5	114	74.5	60	122	86	63	28	7.85	57.25	54.5	27.17	6.535	159.5	79.75	52	29.85	7.95	131.5	65.75
57	2	1.685	58.9	20.7451	54	101	62.5	98	61.5	47	100	63	48	14.6	6.95	65.8	55.5	24.36	6.88	151	75.5	52	25.9	6.15	169	84.5
58	2	1.65	55	20.202	63	99	59.5	104	65	57	102	59	63	32.5	6.95	55.3	38.5	32.93	6.86	137	68.5	47	38.1	6.9	136	68
59	2	1.7	67.3	23.2872	56	126.5	82	113	78	57	122	77	53	30	6.7	67.8	45.5	34.685	7.85	132.5	66.25	52	40.6	6.95	149	74.5
60	1	1.79	86	26.8406	44	126	82.5	114	78.5	62	121	84	61	1	7.4	71.3	52.5	10.5	6.275	172	86	54	12.9	7.6	142.5	71.25
61	2	1.635	63.9	23.9037	64	148	85.5	131	76.5	69	141	80	68	31.5	13.7	33.2	45.5	35.81	8.97	113.5	56.75	51	42	9.2	110.5	55.25
62	2	1.74	70	23.1206	55	115.5	77	107.5	64	51	117	78	54	35.5	7	66.7	46.5	39.985	7.62	139.5	69.75	53	46.1	6.85	155.5	77.75
63	1	1.84	76.7	22.6548	43	109.5	67	105	71	63	109	76	63	2	6.65	71.15	47.5	16.06	6.76	160	80	54	18.65	7.8	138.5	69.25
64	2	1.655	65.3	23.8406	46	99.5	70.5	99	63	59	105	76	58	31	6.85	68.65	56	26.255	10.345	98.5	49.25	51	29.6	7.65	133.5	66.75
65	2	1.56	53.2	21.8606	58	121	77.5	113.5	79	51	108	70	52	23	6.9	59.8	41	34.005	6.47	149.5	74.75	48	39	5.7	169.5	84.75
66	2	1.545	53.4	22.3709	55	108.5	71	108	66	84	101	67	79	29	7.15	58.1	41.5	28.92	9.2	100	50	46	33.7	8.8	105	52.5
67	2	1.64	68.2	25.3569	67	130.5	81.5	124.5	81	67	134	83	69	33.5	10.7	41.65	44.5	41.195	9.815	100	50	49	46	10.4	94.5	47.25
68	2	1.775	67.9	21.5513	52.36	113	69.5	101.5	62	44	108	69	43	45	6.4	73.5	47	37.575	7.165	148	74	53	43.2	6.55	161.5	80.75
69	2	1.775	67.8	21.5195	37.64	122.5	76.5	118	73.5	63	118	78	65	13	7.1	67.65	48	12.755	7.395	149	74.5	55	16.4	6.95	158	79
70	2	1.775	58	18.409	33.26	113	71	113.5	67.5	61	113	70	63	30.5	5.9	73.7	43.5	21.77	7.25	146.5	73.25	53	24.1	7.4	142.5	71.25
71	2	1.69	72.3	25.3142	63.97	145.5	75				131	69	58	37.5	9.2	58.1	53.5	32.005	7.825	135.5	67.75	53	38.8	8.45	126	63
72	1	1.84	91.7	27.0853	44.98	121	74	130.5	77.5	52	116	71	58	12.5	7	71.2	50	15.24	8.215	134	67	55	16.9	6.4	172	86
73	1	1.885	93.1	26.2015	63.42	118	78	124	81.5	63	118	77	54	26	7.7	71.2	55	21.065	7.245	154.5	77.25	56	23.9	6.7	167	83.5
74	2	1.67	70	25.0995	52.65	158	83	151	95	48	141	82	53	33.5	11.3	43.95	49.5	56.73	12.47	85	42.5	53	70.5	11.5	92	46
75	2	1.66	59.3	21.5198	53.78	107.5	71	104	63	61	104	69	64	22	7.4	59	43.5	31.175	7.19	133.5	66.75	48	33.8	6.825	141	70.5
76	2	1.64	61.3	22.7915	60.53	132	74	117	73.5	64	131	74	68	28.5	6.9	60.7	42	40.06	9.27	101	50.5	47	45.2	11.1	84	42
77	2	1.74	60	19.8177	59.65	117	82	111.5	69	61	115	77	56	28	7.4	60.5	45	29.56	7.52	133	66.5	50	33.45	7.3	136	68
78	2	1.66	51.4	18.6529	55.98	136.5	89.5	116	81	55	141	89	55	38	9.3	48	44.5	40.215	8.415	118.5	59.25	50	46.25	7.35	135.5	67.75
79	1	1.86	96.6	27.9223	43.42	102	64.5	123	78	48	103	66	50	6	6.6	80.55	53	17.62	5.735	192	96	55	18.4	6.05	181.5	90.75
80	2	1.56	57.1	23.4632	63.14	149	84	146.5	85.5	63	145	82	58	38	9.95	44.15	44	44.81	10.89	90	45	49	53.05	10.9	90.5	45.25
81	1	1.775	59.4	18.8534	63.79	142.5	83.5	113	69.5	58	129	88	62	34	7.35	52.4	38.5	30.995	7.175	128.5	64.25	46	36.2	7.25	127.5	63.75
82	1	1.77	86.9	27.7379	42.25	123	83	115.5	71	52	125	85	56	9	6.8	84.25	57.5	11.74	6.99	157.5	78.75	55	15.25	6.4	172	86
83	2	1.765	69.7	22.374	45.33	117.5	73	114	67.5	42	112	67	46	26	6.65	68.8	45.5	23.1	7.42	138	69	51	23.9	6.3	162	81
84	2	1.6	62.8	24.5312	57.75	139.5	91.5	143	89.5	56	148	87	56	44.5	7.5	53.6	40	51.86	12.15	76	38	46	60.8	8.4	110	55
85	2	1.755	74.2	24.0907	54.18	131	74.5	138	75	45	129	77	45	46.5	7.45	57.3	42.5	49.685	9.37	103	51.5	48	58.3	7.7	124.5	62.25
86	2	1.73	70.8	23.656	52.27	115	73.5	107.5	71.5	50	109	75	50	21.5	7.7	62.9	48.5	23.585	7.575	137	68.5	52	26.2	6.8	153	76.5
87	2	1.635	65.3	24.4274	55.13	121	75.5	114	74	52	115	77	56	38.3	6.9	66.55	46	39.9	8.11	126	63	51	47.7	7.2	141	70.5
